# Supplementary material for: Influence of Summer Drought on Post-Drought Resprouting and Leaf Senescence in Prunus spinosa L. Growing in a Common Garden
Source: Plants (Basel). 2025 Apr 5;14(7):1132. doi: 10.3390/plants14071132 (PMC11991280; doi:10.3390/plants14071132)
Supplement: Supplementary file 1 [file plants-14-01132-s001.zip]

Archive with 1 entries (1 files):
- plants-3500673-supplementary.pdf
